# Supplementary material for: Sleep deprivation increases levels of the synaptic density marker SV2A in the human brain
Source: PLoS Biol. 2026 Jun 23;24(6):e3003816. doi: 10.1371/journal.pbio.3003816 (PMC13289872; doi:10.1371/journal.pbio.3003816)
Supplement: S1 Data — (XLSX) [file pbio.3003816.s004.xlsx]

## Sheet: Tabelle1
subject	Scan	Group	Region	BPND
SC6_008	1	1	Frontal ctx	3.87038
SC6_018	1	1	Frontal ctx	3.80755
SC6_067	1	1	Frontal ctx	3.508
SC6_070	1	1	Frontal ctx	4.11041
SC6_080	1	1	Frontal ctx	4.0719
SC6_083	1	1	Frontal ctx	3.6227
SC6_104	1	1	Frontal ctx	4.34999
SC6_156	1	1	Frontal ctx	4.68618
SC6_182	1	1	Frontal ctx	3.80469
SC6_183	1	1	Frontal ctx	4.02783
SC6_198	1	1	Frontal ctx	3.7329
SC6_221	1	1	Frontal ctx	4.43505
SC6_256	1	1	Frontal ctx	4.00833
SC6_295	1	1	Frontal ctx	3.80118
SC6_391	1	1	Frontal ctx	3.74095
SC6_413	1	1	Frontal ctx	3.98191
SC6_465	1	1	Frontal ctx	4.16837
SC6_497	1	1	Frontal ctx	3.63949
SC6_620	1	1	Frontal ctx	4.27333
SC6_628	1	1	Frontal ctx	3.86149
SC6_008	2	1	Frontal ctx	3.98631
SC6_018	2	1	Frontal ctx	3.90843
SC6_067	2	1	Frontal ctx	3.41353
SC6_070	2	1	Frontal ctx	4.11015
SC6_080	2	1	Frontal ctx	3.7563
SC6_083	2	1	Frontal ctx	3.59038
SC6_104	2	1	Frontal ctx	4.13637
SC6_156	2	1	Frontal ctx	4.58725
SC6_182	2	1	Frontal ctx	3.88849
SC6_183	2	1	Frontal ctx	4.25686
SC6_198	2	1	Frontal ctx	3.75746
SC6_221	2	1	Frontal ctx	4.23359
SC6_256	2	1	Frontal ctx	3.83326
SC6_295	2	1	Frontal ctx	4.38293
SC6_391	2	1	Frontal ctx	3.48761
SC6_413	2	1	Frontal ctx	3.92668
SC6_465	2	1	Frontal ctx	4.08822
SC6_497	2	1	Frontal ctx	3.75596
SC6_620	2	1	Frontal ctx	4.07509
SC6_628	2	1	Frontal ctx	3.80098
SC6_180	1	2	Frontal ctx	3.6768
SC6_204	1	2	Frontal ctx	3.50947
SC6_207	1	2	Frontal ctx	4.32251
SC6_259	1	2	Frontal ctx	4.02426
SC6_261	1	2	Frontal ctx	4.49226
SC6_280	1	2	Frontal ctx	4.70892
SC6_321	1	2	Frontal ctx	4.23908
SC6_322	1	2	Frontal ctx	4.02538
SC6_326	1	2	Frontal ctx	3.63567
SC6_332	1	2	Frontal ctx	3.75256
SC6_333	1	2	Frontal ctx	4.1543
SC6_353	1	2	Frontal ctx	3.84056
SC6_354	1	2	Frontal ctx	4.31752
SC6_440	1	2	Frontal ctx	4.34802
SC6_489	1	2	Frontal ctx	4.10848
SC6_509	1	2	Frontal ctx	4.44654
SC6_542	1	2	Frontal ctx	3.39618
SC6_653	1	2	Frontal ctx	3.93434
SC6_678	1	2	Frontal ctx	3.53505
SC6_749	1	2	Frontal ctx	3.88377
SC6_180	2	2	Frontal ctx	3.7559
SC6_204	2	2	Frontal ctx	3.47362
SC6_207	2	2	Frontal ctx	4.73638
SC6_259	2	2	Frontal ctx	4.3521
SC6_261	2	2	Frontal ctx	4.30323
SC6_280	2	2	Frontal ctx	4.86115
SC6_321	2	2	Frontal ctx	4.36776
SC6_322	2	2	Frontal ctx	4.18806
SC6_326	2	2	Frontal ctx	3.50483
SC6_332	2	2	Frontal ctx	3.88999
SC6_333	2	2	Frontal ctx	4.34132
SC6_353	2	2	Frontal ctx	3.99682
SC6_354	2	2	Frontal ctx	4.42065
SC6_440	2	2	Frontal ctx	4.29315
SC6_489	2	2	Frontal ctx	4.07956
SC6_509	2	2	Frontal ctx	4.88378
SC6_542	2	2	Frontal ctx	3.87614
SC6_653	2	2	Frontal ctx	3.73755
SC6_678	2	2	Frontal ctx	3.64738
SC6_749	2	2	Frontal ctx	3.91661
SC6_008	1	1	Striatum	4.30446
SC6_018	1	1	Striatum	3.58546
SC6_067	1	1	Striatum	3.46464
SC6_070	1	1	Striatum	3.56075
SC6_080	1	1	Striatum	4.04414
SC6_083	1	1	Striatum	3.5216
SC6_104	1	1	Striatum	4.07769
SC6_156	1	1	Striatum	4.4875
SC6_182	1	1	Striatum	3.60874
SC6_183	1	1	Striatum	4.0428
SC6_198	1	1	Striatum	3.20844
SC6_221	1	1	Striatum	4.1999
SC6_256	1	1	Striatum	3.94137
SC6_295	1	1	Striatum	3.83375
SC6_391	1	1	Striatum	3.2777
SC6_413	1	1	Striatum	3.77825
SC6_465	1	1	Striatum	3.68118
SC6_497	1	1	Striatum	3.35922
SC6_620	1	1	Striatum	3.63694
SC6_628	1	1	Striatum	3.59389
SC6_008	2	1	Striatum	4.12205
SC6_018	2	1	Striatum	3.70424
SC6_067	2	1	Striatum	3.40561
SC6_070	2	1	Striatum	3.40406
SC6_080	2	1	Striatum	3.70484
SC6_083	2	1	Striatum	3.31532
SC6_104	2	1	Striatum	3.98651
SC6_156	2	1	Striatum	4.30717
SC6_182	2	1	Striatum	3.57051
SC6_183	2	1	Striatum	4.32363
SC6_198	2	1	Striatum	3.21577
SC6_221	2	1	Striatum	3.96871
SC6_256	2	1	Striatum	3.93202
SC6_295	2	1	Striatum	4.46065
SC6_391	2	1	Striatum	3.08777
SC6_413	2	1	Striatum	3.73194
SC6_465	2	1	Striatum	3.96965
SC6_497	2	1	Striatum	3.44042
SC6_620	2	1	Striatum	3.4674
SC6_628	2	1	Striatum	3.66202
SC6_180	1	2	Striatum	3.55385
SC6_204	1	2	Striatum	3.05903
SC6_207	1	2	Striatum	4.12354
SC6_259	1	2	Striatum	3.89422
SC6_261	1	2	Striatum	4.72793
SC6_280	1	2	Striatum	4.13978
SC6_321	1	2	Striatum	4.08791
SC6_322	1	2	Striatum	3.39022
SC6_326	1	2	Striatum	3.23166
SC6_332	1	2	Striatum	3.39773
SC6_333	1	2	Striatum	3.77421
SC6_353	1	2	Striatum	3.45245
SC6_354	1	2	Striatum	3.82373
SC6_440	1	2	Striatum	4.17929
SC6_489	1	2	Striatum	3.6075
SC6_509	1	2	Striatum	3.93736
SC6_542	1	2	Striatum	3.05606
SC6_653	1	2	Striatum	3.51946
SC6_678	1	2	Striatum	3.48355
SC6_749	1	2	Striatum	3.68743
SC6_180	2	2	Striatum	3.69637
SC6_204	2	2	Striatum	3.23984
SC6_207	2	2	Striatum	4.48097
SC6_259	2	2	Striatum	4.38013
SC6_261	2	2	Striatum	4.61854
SC6_280	2	2	Striatum	4.59315
SC6_321	2	2	Striatum	4.17103
SC6_322	2	2	Striatum	3.59052
SC6_326	2	2	Striatum	3.06246
SC6_332	2	2	Striatum	3.38287
SC6_333	2	2	Striatum	3.95785
SC6_353	2	2	Striatum	3.63139
SC6_354	2	2	Striatum	3.88152
SC6_440	2	2	Striatum	4.21012
SC6_489	2	2	Striatum	3.62557
SC6_509	2	2	Striatum	4.45707
SC6_542	2	2	Striatum	3.6851
SC6_653	2	2	Striatum	3.35457
SC6_678	2	2	Striatum	3.57412
SC6_749	2	2	Striatum	3.69165
SC6_008	1	1	Thalamus	2.78355
SC6_018	1	1	Thalamus	2.68573
SC6_067	1	1	Thalamus	2.41804
SC6_070	1	1	Thalamus	2.78718
SC6_080	1	1	Thalamus	2.91646
SC6_083	1	1	Thalamus	2.54208
SC6_104	1	1	Thalamus	2.75537
SC6_156	1	1	Thalamus	3.11826
SC6_182	1	1	Thalamus	2.3654
SC6_183	1	1	Thalamus	3.22872
SC6_198	1	1	Thalamus	2.53917
SC6_221	1	1	Thalamus	3.21626
SC6_256	1	1	Thalamus	2.832
SC6_295	1	1	Thalamus	2.58666
SC6_391	1	1	Thalamus	2.24778
SC6_413	1	1	Thalamus	2.74615
SC6_465	1	1	Thalamus	2.73913
SC6_497	1	1	Thalamus	2.43517
SC6_620	1	1	Thalamus	2.85643
SC6_628	1	1	Thalamus	2.54078
SC6_008	2	1	Thalamus	2.71401
SC6_018	2	1	Thalamus	2.69605
SC6_067	2	1	Thalamus	2.29411
SC6_070	2	1	Thalamus	2.64135
SC6_080	2	1	Thalamus	2.62977
SC6_083	2	1	Thalamus	2.39237
SC6_104	2	1	Thalamus	2.59122
SC6_156	2	1	Thalamus	3.03548
SC6_182	2	1	Thalamus	2.3682
SC6_183	2	1	Thalamus	3.3214
SC6_198	2	1	Thalamus	2.54997
SC6_221	2	1	Thalamus	3.01627
SC6_256	2	1	Thalamus	2.87695
SC6_295	2	1	Thalamus	2.8474
SC6_391	2	1	Thalamus	2.22198
SC6_413	2	1	Thalamus	2.66789
SC6_465	2	1	Thalamus	2.88592
SC6_497	2	1	Thalamus	2.57024
SC6_620	2	1	Thalamus	2.68327
SC6_628	2	1	Thalamus	2.56253
SC6_180	1	2	Thalamus	2.26812
SC6_204	1	2	Thalamus	2.13007
SC6_207	1	2	Thalamus	2.96261
SC6_259	1	2	Thalamus	2.76852
SC6_261	1	2	Thalamus	3.20883
SC6_280	1	2	Thalamus	2.82369
SC6_321	1	2	Thalamus	2.84583
SC6_322	1	2	Thalamus	2.55992
SC6_326	1	2	Thalamus	2.4609
SC6_332	1	2	Thalamus	2.42677
SC6_333	1	2	Thalamus	2.77739
SC6_353	1	2	Thalamus	2.49812
SC6_354	1	2	Thalamus	2.86066
SC6_440	1	2	Thalamus	2.53415
SC6_489	1	2	Thalamus	2.39588
SC6_509	1	2	Thalamus	2.76
SC6_542	1	2	Thalamus	2.28641
SC6_653	1	2	Thalamus	2.44768
SC6_678	1	2	Thalamus	2.56636
SC6_749	1	2	Thalamus	2.64757
SC6_180	2	2	Thalamus	2.35615
SC6_204	2	2	Thalamus	2.1557
SC6_207	2	2	Thalamus	3.33813
SC6_259	2	2	Thalamus	3.12382
SC6_261	2	2	Thalamus	3.04212
SC6_280	2	2	Thalamus	3.16225
SC6_321	2	2	Thalamus	2.93267
SC6_322	2	2	Thalamus	2.693
SC6_326	2	2	Thalamus	2.34066
SC6_332	2	2	Thalamus	2.44091
SC6_333	2	2	Thalamus	2.94031
SC6_353	2	2	Thalamus	2.68806
SC6_354	2	2	Thalamus	2.84826
SC6_440	2	2	Thalamus	2.69316
SC6_489	2	2	Thalamus	2.48358
SC6_509	2	2	Thalamus	3.28347
SC6_542	2	2	Thalamus	2.68422
SC6_653	2	2	Thalamus	2.25189
SC6_678	2	2	Thalamus	2.54175
SC6_749	2	2	Thalamus	2.65059
SC6_008	1	1	Cingulate ctx	4.67246
SC6_018	1	1	Cingulate ctx	4.45413
SC6_067	1	1	Cingulate ctx	4.05365
SC6_070	1	1	Cingulate ctx	5.05091
SC6_080	1	1	Cingulate ctx	4.85905
SC6_083	1	1	Cingulate ctx	4.40713
SC6_104	1	1	Cingulate ctx	5.12621
SC6_156	1	1	Cingulate ctx	5.25322
SC6_182	1	1	Cingulate ctx	4.29115
SC6_183	1	1	Cingulate ctx	4.62224
SC6_198	1	1	Cingulate ctx	4.37053
SC6_221	1	1	Cingulate ctx	5.282
SC6_256	1	1	Cingulate ctx	4.61835
SC6_295	1	1	Cingulate ctx	4.39563
SC6_391	1	1	Cingulate ctx	4.48879
SC6_413	1	1	Cingulate ctx	4.62828
SC6_465	1	1	Cingulate ctx	4.83922
SC6_497	1	1	Cingulate ctx	4.03923
SC6_620	1	1	Cingulate ctx	4.77108
SC6_628	1	1	Cingulate ctx	4.44967
SC6_008	2	1	Cingulate ctx	4.74451
SC6_018	2	1	Cingulate ctx	4.63133
SC6_067	2	1	Cingulate ctx	3.98081
SC6_070	2	1	Cingulate ctx	5.12158
SC6_080	2	1	Cingulate ctx	4.51061
SC6_083	2	1	Cingulate ctx	4.34215
SC6_104	2	1	Cingulate ctx	4.89981
SC6_156	2	1	Cingulate ctx	5.13638
SC6_182	2	1	Cingulate ctx	4.40537
SC6_183	2	1	Cingulate ctx	4.85715
SC6_198	2	1	Cingulate ctx	4.42199
SC6_221	2	1	Cingulate ctx	5.0276
SC6_256	2	1	Cingulate ctx	4.36739
SC6_295	2	1	Cingulate ctx	5.11347
SC6_391	2	1	Cingulate ctx	4.24023
SC6_413	2	1	Cingulate ctx	4.66386
SC6_465	2	1	Cingulate ctx	4.62401
SC6_497	2	1	Cingulate ctx	4.23549
SC6_620	2	1	Cingulate ctx	4.55003
SC6_628	2	1	Cingulate ctx	4.39613
SC6_180	1	2	Cingulate ctx	4.24539
SC6_204	1	2	Cingulate ctx	4.07781
SC6_207	1	2	Cingulate ctx	5.0486
SC6_259	1	2	Cingulate ctx	4.65847
SC6_261	1	2	Cingulate ctx	5.01264
SC6_280	1	2	Cingulate ctx	4.79724
SC6_321	1	2	Cingulate ctx	4.843
SC6_322	1	2	Cingulate ctx	4.5979
SC6_326	1	2	Cingulate ctx	4.14033
SC6_332	1	2	Cingulate ctx	4.41777
SC6_333	1	2	Cingulate ctx	4.82242
SC6_353	1	2	Cingulate ctx	4.46769
SC6_354	1	2	Cingulate ctx	4.86191
SC6_440	1	2	Cingulate ctx	5.16409
SC6_489	1	2	Cingulate ctx	4.89797
SC6_509	1	2	Cingulate ctx	4.87954
SC6_542	1	2	Cingulate ctx	4.1169
SC6_653	1	2	Cingulate ctx	4.56877
SC6_678	1	2	Cingulate ctx	4.00902
SC6_749	1	2	Cingulate ctx	4.23169
SC6_180	2	2	Cingulate ctx	4.43941
SC6_204	2	2	Cingulate ctx	4.03019
SC6_207	2	2	Cingulate ctx	5.45834
SC6_259	2	2	Cingulate ctx	4.92195
SC6_261	2	2	Cingulate ctx	4.81885
SC6_280	2	2	Cingulate ctx	4.96018
SC6_321	2	2	Cingulate ctx	4.94467
SC6_322	2	2	Cingulate ctx	4.80568
SC6_326	2	2	Cingulate ctx	4.02997
SC6_332	2	2	Cingulate ctx	4.52905
SC6_333	2	2	Cingulate ctx	4.99609
SC6_353	2	2	Cingulate ctx	4.53809
SC6_354	2	2	Cingulate ctx	5.01046
SC6_440	2	2	Cingulate ctx	5.1957
SC6_489	2	2	Cingulate ctx	4.77048
SC6_509	2	2	Cingulate ctx	5.32883
SC6_542	2	2	Cingulate ctx	4.48305
SC6_653	2	2	Cingulate ctx	4.35533
SC6_678	2	2	Cingulate ctx	4.13659
SC6_749	2	2	Cingulate ctx	4.24873
SC6_008	1	1	Occipital ctx	4.73777
SC6_018	1	1	Occipital ctx	4.02049
SC6_067	1	1	Occipital ctx	3.73258
SC6_070	1	1	Occipital ctx	4.59615
SC6_080	1	1	Occipital ctx	4.1995
SC6_083	1	1	Occipital ctx	4.15467
SC6_104	1	1	Occipital ctx	5.03018
SC6_156	1	1	Occipital ctx	5.01304
SC6_182	1	1	Occipital ctx	4.21086
SC6_183	1	1	Occipital ctx	4.66578
SC6_198	1	1	Occipital ctx	4.16157
SC6_221	1	1	Occipital ctx	4.87059
SC6_256	1	1	Occipital ctx	4.24294
SC6_295	1	1	Occipital ctx	3.66482
SC6_391	1	1	Occipital ctx	4.13148
SC6_413	1	1	Occipital ctx	4.56567
SC6_465	1	1	Occipital ctx	4.59145
SC6_497	1	1	Occipital ctx	3.83111
SC6_620	1	1	Occipital ctx	4.53101
SC6_628	1	1	Occipital ctx	4.03941
SC6_008	2	1	Occipital ctx	4.81883
SC6_018	2	1	Occipital ctx	4.16231
SC6_067	2	1	Occipital ctx	3.58198
SC6_070	2	1	Occipital ctx	4.47216
SC6_080	2	1	Occipital ctx	3.75961
SC6_083	2	1	Occipital ctx	3.79499
SC6_104	2	1	Occipital ctx	4.68168
SC6_156	2	1	Occipital ctx	4.90884
SC6_182	2	1	Occipital ctx	4.24436
SC6_183	2	1	Occipital ctx	4.84676
SC6_198	2	1	Occipital ctx	4.1666
SC6_221	2	1	Occipital ctx	4.50594
SC6_256	2	1	Occipital ctx	4.17271
SC6_295	2	1	Occipital ctx	4.15751
SC6_391	2	1	Occipital ctx	3.86375
SC6_413	2	1	Occipital ctx	4.47143
SC6_465	2	1	Occipital ctx	4.27302
SC6_497	2	1	Occipital ctx	4.29384
SC6_620	2	1	Occipital ctx	4.35507
SC6_628	2	1	Occipital ctx	4.03119
SC6_180	1	2	Occipital ctx	3.8721
SC6_204	1	2	Occipital ctx	3.7223
SC6_207	1	2	Occipital ctx	5.03583
SC6_259	1	2	Occipital ctx	4.19968
SC6_261	1	2	Occipital ctx	5.32989
SC6_280	1	2	Occipital ctx	4.5614
SC6_321	1	2	Occipital ctx	4.92968
SC6_322	1	2	Occipital ctx	4.41258
SC6_326	1	2	Occipital ctx	3.79158
SC6_332	1	2	Occipital ctx	4.08488
SC6_333	1	2	Occipital ctx	4.63869
SC6_353	1	2	Occipital ctx	4.12283
SC6_354	1	2	Occipital ctx	4.37455
SC6_440	1	2	Occipital ctx	4.88324
SC6_489	1	2	Occipital ctx	4.4982
SC6_509	1	2	Occipital ctx	4.34423
SC6_542	1	2	Occipital ctx	3.87472
SC6_653	1	2	Occipital ctx	4.26685
SC6_678	1	2	Occipital ctx	3.83356
SC6_749	1	2	Occipital ctx	4.05912
SC6_180	2	2	Occipital ctx	4.05037
SC6_204	2	2	Occipital ctx	3.78399
SC6_207	2	2	Occipital ctx	5.35186
SC6_259	2	2	Occipital ctx	4.5426
SC6_261	2	2	Occipital ctx	5.20555
SC6_280	2	2	Occipital ctx	4.70754
SC6_321	2	2	Occipital ctx	4.7395
SC6_322	2	2	Occipital ctx	4.46779
SC6_326	2	2	Occipital ctx	3.64984
SC6_332	2	2	Occipital ctx	4.18139
SC6_333	2	2	Occipital ctx	4.73455
SC6_353	2	2	Occipital ctx	4.1809
SC6_354	2	2	Occipital ctx	4.46354
SC6_440	2	2	Occipital ctx	5.09266
SC6_489	2	2	Occipital ctx	4.52162
SC6_509	2	2	Occipital ctx	5.22356
SC6_542	2	2	Occipital ctx	4.26596
SC6_653	2	2	Occipital ctx	4.16669
SC6_678	2	2	Occipital ctx	4.01948
SC6_749	2	2	Occipital ctx	4.04264
SC6_008	1	1	Temporal ctx	4.42395
SC6_018	1	1	Temporal ctx	4.27767
SC6_067	1	1	Temporal ctx	3.67669
SC6_070	1	1	Temporal ctx	4.28925
SC6_080	1	1	Temporal ctx	4.40592
SC6_083	1	1	Temporal ctx	3.94249
SC6_104	1	1	Temporal ctx	4.71588
SC6_156	1	1	Temporal ctx	4.82448
SC6_182	1	1	Temporal ctx	3.67113
SC6_183	1	1	Temporal ctx	4.70737
SC6_198	1	1	Temporal ctx	3.66593
SC6_221	1	1	Temporal ctx	4.88944
SC6_256	1	1	Temporal ctx	4.21786
SC6_295	1	1	Temporal ctx	3.84851
SC6_391	1	1	Temporal ctx	3.90716
SC6_413	1	1	Temporal ctx	3.93841
SC6_465	1	1	Temporal ctx	4.48775
SC6_497	1	1	Temporal ctx	3.72188
SC6_620	1	1	Temporal ctx	4.30165
SC6_628	1	1	Temporal ctx	3.6989
SC6_008	2	1	Temporal ctx	4.41251
SC6_018	2	1	Temporal ctx	4.3936
SC6_067	2	1	Temporal ctx	3.60606
SC6_070	2	1	Temporal ctx	4.219
SC6_080	2	1	Temporal ctx	3.99561
SC6_083	2	1	Temporal ctx	3.71387
SC6_104	2	1	Temporal ctx	4.48422
SC6_156	2	1	Temporal ctx	4.71942
SC6_182	2	1	Temporal ctx	3.86823
SC6_183	2	1	Temporal ctx	5.01877
SC6_198	2	1	Temporal ctx	3.77779
SC6_221	2	1	Temporal ctx	4.51448
SC6_256	2	1	Temporal ctx	4.04946
SC6_295	2	1	Temporal ctx	4.49235
SC6_391	2	1	Temporal ctx	3.71483
SC6_413	2	1	Temporal ctx	3.87971
SC6_465	2	1	Temporal ctx	4.44587
SC6_497	2	1	Temporal ctx	4.05386
SC6_620	2	1	Temporal ctx	3.9999
SC6_628	2	1	Temporal ctx	3.70097
SC6_180	1	2	Temporal ctx	3.74696
SC6_204	1	2	Temporal ctx	3.51749
SC6_207	1	2	Temporal ctx	4.75688
SC6_259	1	2	Temporal ctx	4.03963
SC6_261	1	2	Temporal ctx	4.67992
SC6_280	1	2	Temporal ctx	4.38305
SC6_321	1	2	Temporal ctx	4.70999
SC6_322	1	2	Temporal ctx	4.23262
SC6_326	1	2	Temporal ctx	3.71927
SC6_332	1	2	Temporal ctx	3.87809
SC6_333	1	2	Temporal ctx	4.39067
SC6_353	1	2	Temporal ctx	3.94704
SC6_354	1	2	Temporal ctx	4.3258
SC6_440	1	2	Temporal ctx	4.54621
SC6_489	1	2	Temporal ctx	4.22167
SC6_509	1	2	Temporal ctx	4.01301
SC6_542	1	2	Temporal ctx	3.81744
SC6_653	1	2	Temporal ctx	3.82743
SC6_678	1	2	Temporal ctx	3.7533
SC6_749	1	2	Temporal ctx	4.01065
SC6_180	2	2	Temporal ctx	4.03451
SC6_204	2	2	Temporal ctx	3.68837
SC6_207	2	2	Temporal ctx	5.19365
SC6_259	2	2	Temporal ctx	4.41857
SC6_261	2	2	Temporal ctx	4.59982
SC6_280	2	2	Temporal ctx	4.69005
SC6_321	2	2	Temporal ctx	4.61699
SC6_322	2	2	Temporal ctx	4.28377
SC6_326	2	2	Temporal ctx	3.54134
SC6_332	2	2	Temporal ctx	4.01705
SC6_333	2	2	Temporal ctx	4.59028
SC6_353	2	2	Temporal ctx	4.02045
SC6_354	2	2	Temporal ctx	4.52458
SC6_440	2	2	Temporal ctx	4.64262
SC6_489	2	2	Temporal ctx	4.21476
SC6_509	2	2	Temporal ctx	5.08953
SC6_542	2	2	Temporal ctx	4.21809
SC6_653	2	2	Temporal ctx	3.76599
SC6_678	2	2	Temporal ctx	3.89137
SC6_749	2	2	Temporal ctx	3.99976
SC6_008	1	1	Parietal ctx	4.13627
SC6_018	1	1	Parietal ctx	3.78285
SC6_067	1	1	Parietal ctx	3.40678
SC6_070	1	1	Parietal ctx	4.26763
SC6_080	1	1	Parietal ctx	4.40146
SC6_083	1	1	Parietal ctx	3.78702
SC6_104	1	1	Parietal ctx	4.64036
SC6_156	1	1	Parietal ctx	4.82156
SC6_182	1	1	Parietal ctx	4.05241
SC6_183	1	1	Parietal ctx	4.32543
SC6_198	1	1	Parietal ctx	4.04895
SC6_221	1	1	Parietal ctx	4.80869
SC6_256	1	1	Parietal ctx	4.2773
SC6_295	1	1	Parietal ctx	3.61129
SC6_391	1	1	Parietal ctx	3.85595
SC6_413	1	1	Parietal ctx	4.33067
SC6_465	1	1	Parietal ctx	4.46256
SC6_497	1	1	Parietal ctx	3.78079
SC6_620	1	1	Parietal ctx	4.62332
SC6_628	1	1	Parietal ctx	3.97676
SC6_008	2	1	Parietal ctx	4.15598
SC6_018	2	1	Parietal ctx	4.03487
SC6_067	2	1	Parietal ctx	3.28022
SC6_070	2	1	Parietal ctx	4.29303
SC6_080	2	1	Parietal ctx	3.89944
SC6_083	2	1	Parietal ctx	3.65948
SC6_104	2	1	Parietal ctx	4.29188
SC6_156	2	1	Parietal ctx	4.80423
SC6_182	2	1	Parietal ctx	4.15175
SC6_183	2	1	Parietal ctx	4.3471
SC6_198	2	1	Parietal ctx	4.01946
SC6_221	2	1	Parietal ctx	4.50489
SC6_256	2	1	Parietal ctx	4.1096
SC6_295	2	1	Parietal ctx	4.18627
SC6_391	2	1	Parietal ctx	3.67425
SC6_413	2	1	Parietal ctx	4.14761
SC6_465	2	1	Parietal ctx	4.43342
SC6_497	2	1	Parietal ctx	3.81063
SC6_620	2	1	Parietal ctx	4.4468
SC6_628	2	1	Parietal ctx	3.9438
SC6_180	1	2	Parietal ctx	3.84209
SC6_204	1	2	Parietal ctx	3.51379
SC6_207	1	2	Parietal ctx	4.73481
SC6_259	1	2	Parietal ctx	4.01853
SC6_261	1	2	Parietal ctx	5.07161
SC6_280	1	2	Parietal ctx	4.6023
SC6_321	1	2	Parietal ctx	4.59771
SC6_322	1	2	Parietal ctx	4.0577
SC6_326	1	2	Parietal ctx	3.77736
SC6_332	1	2	Parietal ctx	3.83235
SC6_333	1	2	Parietal ctx	4.22327
SC6_353	1	2	Parietal ctx	4.02854
SC6_354	1	2	Parietal ctx	4.28135
SC6_440	1	2	Parietal ctx	4.38323
SC6_489	1	2	Parietal ctx	4.27928
SC6_509	1	2	Parietal ctx	4.71275
SC6_542	1	2	Parietal ctx	3.53519
SC6_653	1	2	Parietal ctx	4.21019
SC6_678	1	2	Parietal ctx	3.60958
SC6_749	1	2	Parietal ctx	3.84814
SC6_180	2	2	Parietal ctx	3.97532
SC6_204	2	2	Parietal ctx	3.53512
SC6_207	2	2	Parietal ctx	5.23768
SC6_259	2	2	Parietal ctx	4.51581
SC6_261	2	2	Parietal ctx	4.84517
SC6_280	2	2	Parietal ctx	4.58635
SC6_321	2	2	Parietal ctx	4.60844
SC6_322	2	2	Parietal ctx	4.18208
SC6_326	2	2	Parietal ctx	3.69358
SC6_332	2	2	Parietal ctx	4.01092
SC6_333	2	2	Parietal ctx	4.43341
SC6_353	2	2	Parietal ctx	4.11698
SC6_354	2	2	Parietal ctx	4.44499
SC6_440	2	2	Parietal ctx	4.59053
SC6_489	2	2	Parietal ctx	4.29305
SC6_509	2	2	Parietal ctx	5.08015
SC6_542	2	2	Parietal ctx	4.03738
SC6_653	2	2	Parietal ctx	4.00193
SC6_678	2	2	Parietal ctx	3.66137
SC6_749	2	2	Parietal ctx	3.86808
SC6_008	1	1	Hippocampus	3.51173
SC6_018	1	1	Hippocampus	3.26272
SC6_067	1	1	Hippocampus	2.55905
SC6_070	1	1	Hippocampus	3.12056
SC6_080	1	1	Hippocampus	3.34394
SC6_083	1	1	Hippocampus	3.01107
SC6_104	1	1	Hippocampus	3.67827
SC6_156	1	1	Hippocampus	3.39598
SC6_182	1	1	Hippocampus	2.88249
SC6_183	1	1	Hippocampus	3.60198
SC6_198	1	1	Hippocampus	2.42966
SC6_221	1	1	Hippocampus	3.86786
SC6_256	1	1	Hippocampus	3.1782
SC6_295	1	1	Hippocampus	2.9493
SC6_391	1	1	Hippocampus	2.9553
SC6_413	1	1	Hippocampus	3.05496
SC6_465	1	1	Hippocampus	3.26147
SC6_497	1	1	Hippocampus	2.74635
SC6_620	1	1	Hippocampus	3.15755
SC6_628	1	1	Hippocampus	2.61162
SC6_008	2	1	Hippocampus	3.26404
SC6_018	2	1	Hippocampus	3.38872
SC6_067	2	1	Hippocampus	2.53191
SC6_070	2	1	Hippocampus	2.94628
SC6_080	2	1	Hippocampus	3.02625
SC6_083	2	1	Hippocampus	2.79288
SC6_104	2	1	Hippocampus	3.30538
SC6_156	2	1	Hippocampus	3.39635
SC6_182	2	1	Hippocampus	2.94998
SC6_183	2	1	Hippocampus	3.7532
SC6_198	2	1	Hippocampus	2.54445
SC6_221	2	1	Hippocampus	3.43474
SC6_256	2	1	Hippocampus	3.08049
SC6_295	2	1	Hippocampus	3.51311
SC6_391	2	1	Hippocampus	2.68466
SC6_413	2	1	Hippocampus	2.87989
SC6_465	2	1	Hippocampus	3.57663
SC6_497	2	1	Hippocampus	2.96486
SC6_620	2	1	Hippocampus	2.85559
SC6_628	2	1	Hippocampus	2.75268
SC6_180	1	2	Hippocampus	2.8061
SC6_204	1	2	Hippocampus	2.72276
SC6_207	1	2	Hippocampus	3.69779
SC6_259	1	2	Hippocampus	2.79328
SC6_261	1	2	Hippocampus	3.7103
SC6_280	1	2	Hippocampus	3.03741
SC6_321	1	2	Hippocampus	3.74428
SC6_322	1	2	Hippocampus	3.36252
SC6_326	1	2	Hippocampus	2.80105
SC6_332	1	2	Hippocampus	2.65555
SC6_333	1	2	Hippocampus	3.1709
SC6_353	1	2	Hippocampus	2.9589
SC6_354	1	2	Hippocampus	3.25479
SC6_440	1	2	Hippocampus	3.4335
SC6_489	1	2	Hippocampus	2.99865
SC6_509	1	2	Hippocampus	2.93409
SC6_542	1	2	Hippocampus	2.73176
SC6_653	1	2	Hippocampus	2.94717
SC6_678	1	2	Hippocampus	2.93192
SC6_749	1	2	Hippocampus	2.95163
SC6_180	2	2	Hippocampus	2.95314
SC6_204	2	2	Hippocampus	2.84459
SC6_207	2	2	Hippocampus	4.13838
SC6_259	2	2	Hippocampus	3.36486
SC6_261	2	2	Hippocampus	3.64956
SC6_280	2	2	Hippocampus	3.46729
SC6_321	2	2	Hippocampus	3.65373
SC6_322	2	2	Hippocampus	3.40389
SC6_326	2	2	Hippocampus	2.63162
SC6_332	2	2	Hippocampus	2.75564
SC6_333	2	2	Hippocampus	3.372
SC6_353	2	2	Hippocampus	3.14411
SC6_354	2	2	Hippocampus	3.39933
SC6_440	2	2	Hippocampus	3.48419
SC6_489	2	2	Hippocampus	3.02887
SC6_509	2	2	Hippocampus	3.69312
SC6_542	2	2	Hippocampus	3.13744
SC6_653	2	2	Hippocampus	2.85623
SC6_678	2	2	Hippocampus	3.06817
SC6_749	2	2	Hippocampus	2.92259
