# Supplementary material for: Sleep deprivation increases levels of the synaptic density marker SV2A in the human brain
Source: PLoS Biol. 2026 Jun 23;24(6):e3003816. doi: 10.1371/journal.pbio.3003816 (PMC13289872; doi:10.1371/journal.pbio.3003816)
Supplement: S2 Data — (XLSX) [file pbio.3003816.s005.xlsx]

## Sheet: Tabelle1
Sub_ID	Acquisition_Time	Group	Time_awake h	Age_at_Scan_in_Years	SEX	BMI	Injected activity MBq	clock time of scanning	injected mass nmol	BDI
SC6_008_1	10:37:10	1	3.60333	26.6849	0	30.4272	181.3	10:37:10	2.67381	1
SC6_018_1	12:46:47	1	5.77417	35.4685	0	21.4619	172	12:46:47	16.7388	15
SC6_067_1	11:28:47	1	4.17056	31.1726	0	32.6294	229	11:28:47	4.88736	0
SC6_070_1	10:40:00	1	3.81944	31.3288	1	24.3827	196	10:40:00	3.36386	0
SC6_080_1	10:50:00	1	3.71667	45.1288	0	25.2493	191.6	10:50:00	3.3435	0
SC6_083_1	10:36:16	1	3.65056	41.8027	0	24.6914	198.2	10:36:16	7.06668	11
SC6_104_1	14:10:45	1	6.15611	23.8137	1	24.3375	174.7	14:10:45	9.93398	1
SC6_156_1	10:26:55	1	3.29417	41.9753	1	26.2649	210.6	10:26:55	6.54303	2
SC6_182_1	10:40:01	1	3.67833	23.2164	1	20.6038	163.7	10:40:01	12.5223	1
SC6_183_1	12:27:57	1	4.76528	24.8164	0	21.2306	128.5	12:27:57	8.57736	0
SC6_198_1	10:42:27	1	3.58806	25.5452	1	24.4193	193.5	10:42:27	9.107	1
SC6_221_1	13:06:51	1	5.09694	23.5288	1	23.1837	169.9	13:06:51	1.36453	8
SC6_256_1	12:37:00	1	4.71417	20.3808	0	24.9108	166.3	12:37:00	20.984	15
SC6_295_1	12:45:45	1	4.25083	32.663	1	21.9713	155.6	12:45:45	6.50316	0
SC6_391_1	12:25:00	1	4.40028	26.9151	1	26.8745	218.3	12:25:00	15.4719	2
SC6_413_1	12:36:35	1	3.08417	20.863	1	23.1837	165.1	12:36:35	15.9822	1
SC6_465_1	12:41:20	1	4.67139	33.4822	1	24.0741	177.2	12:41:20	5.13794	0
SC6_497_1	10:34:48	1	4.525	26.2986	1	24.4943	239.4	10:34:48	3.12052	1
SC6_620_1	12:48:35	1	4.6225	22.537	1	25.7255	215	12:48:35	14.3205	2
SC6_628_1	10:31:10	1	4.245	38.2384	1	29.0367	231.3	10:31:10	6.46557	1
SC6_008_2	10:29:00	1	3.50583	26.6849	0	30.4272	189	10:29:00	5.0252	1
SC6_018_2	12:29:00	1	5.47944	35.4685	0	21.4619	164	12:29:00	5.85636	11
SC6_067_2	11:05:00	1	3.67194	31.1726	0	32.6294	229	11:05:00	4.43686	0
SC6_070_2	10:55:00	1	4.4875	31.3288	1	24.3827	193	10:55:00	7.47872	0
SC6_080_2	10:36:00	1	3.66667	45.1288	0	25.2493	194.8	10:36:00	8.91658	0
SC6_083_2	10:20:15	1	3.31722	41.8027	0	24.6914	195.7	10:20:15	6.01642	9
SC6_104_2	12:31:00	1	4.49028	23.8137	1	24.3375	175	12:31:00	10.058	1
SC6_156_2	10:26:00	1	2.93556	41.9753	1	26.2649	215	10:26:00	4.55236	2
SC6_182_2	11:11:15	1	4.255	23.2164	1	20.6038	168.9	11:11:15	0.65343	1
SC6_183_2	12:25:45	1	4.56	24.8164	0	21.2306	130.9	12:25:45	5.90672	0
SC6_198_2	10:35:42	1	3.34389	25.5452	1	24.4193	201.9	10:35:42	3.61505	1
SC6_221_2	12:06:27	1	4.09944	23.5288	1	23.1837	173.5	12:06:27	8.27342	7
SC6_256_2	12:17:00	1	4.49111	20.3808	0	24.9108	164	12:17:00	16.8336	11
SC6_295_2	11:55:35	1	3.67111	32.663	1	21.9713	159.3	11:55:35	7.15732	0
SC6_391_2	12:09:50	1	4.08778	26.9151	1	26.8745	209.2	12:09:50	12.8534	4
SC6_413_2	12:23:10	1	3.21833	20.863	1	23.1837	172.4	12:23:10	6.08719	1
SC6_465_2	12:43:08	1	4.83167	33.4822	1	24.0741	186.6	12:43:08	5.59065	0
SC6_497_2	10:31:20	1	4.49611	26.2986	1	24.4943	235	10:31:20	3.06157	1
SC6_620_2	12:09:00	1	4.39694	22.537	1	25.7255	208.9	12:09:00	15.0019	0
SC6_628_2	10:23:58	1	3.44889	38.2384	1	29.0367	225.6	10:23:58	8.34302	1
SC6_180_1	13:06:10	2	5.10278	26.8	1	27.9405	255.9	13:06:10	30.3707	1
SC6_204_1	10:52:00	2	3.98472	32.0603	1	33.1032	260.7	10:52:00	13.2543	5
SC6_207_1	12:34:05	2	4.55222	24.0986	0	22.7615	143.2	12:34:05	18.6802	1
SC6_259_1	10:53:21	2	4.32667	20.6493	0	26.1224	194.4	10:53:21	11.2531	0
SC6_261_1	12:24:30	2	3.37194	22.8384	1	20.0617	152.6	12:24:30	12.2401	1
SC6_280_1	11:23:09	2	4.21528	26.3041	0	29.2969	170	11:23:09	6.36406	2
SC6_321_1	10:55:05	2	4.39722	24.0822	0	19.9219	126.8	10:55:05	2.85388	0
SC6_322_1	10:37:30	2	3.96694	26.8932	1	28.9051	234.8	10:37:30	9.82433	0
SC6_326_1	11:02:25	2	3.90778	28.5534	1	27.4406	213.6	11:02:25	11.5253	1
SC6_332_1	12:35:31	2	4.32222	22.8082	1	20.2336	164.3	12:35:31	14.4909	3
SC6_333_1	10:43:10	2	3.95028	21.3726	1	25.7371	224.6	10:43:10	8.31212	2
SC6_353_1	12:47:21	2	3.58306	22.4548	1	20.6758	171.2	12:47:21	13.8861	2
SC6_354_1	10:33:00	2	4.55222	36.5918	1	30.3233	225.8	10:33:00	3.56602	2
SC6_440_1	10:30:05	2	5.20556	35.5507	0	24.7721	181.1	10:30:05	3.843	2
SC6_489_1	12:59:13	2	4.95861	21.2356	1	23.6669	188.9	12:59:13	8.02301	1
SC6_509_1	13:13:28	2	5.44472	20.3808	1	24.5779	171.4	13:13:28	12.883	2
SC6_542_1	12:19:40	2	4.69556	29.5808	1	23.1481	179.6	12:19:40	5.56509	1
SC6_653_1	10:56:57	2	3.99861	30.8603	1	28.4055	212.4	10:56:57	4.16625	3
SC6_678_1	13:15:27	2	5.16056	22.7534	0	19.5918	149.3	13:15:27	16.5358	1
SC6_749_1	10:33:03	2	3.59694	23.1288	0	21.9774	180.7	10:33:03	3.23907	1
SC6_180_2	12:35:25	2	36.5903	26.8	1	27.9405	241.3	12:35:25	44.9319	2
SC6_204_2	10:45:00	2	27.8681	32.0603	1	33.1032	256	10:45:00	23.7269	4
SC6_207_2	11:53:35	2	27.8772	24.0986	0	22.7615	142.8	11:53:35	9.19169	4
SC6_259_2	11:42:54	2	29.1525	20.6493	0	26.1224	194.8	11:42:54	9.99662	0
SC6_261_2	11:42:00	2	26.6636	22.8384	1	20.0617	161.1	11:42:00	11.1159	0
SC6_280_2	10:33:26	2	27.3867	26.3041	0	29.2969	179.8	10:33:26	2.2628	0
SC6_321_2	10:29:35	2	27.9722	24.0822	0	19.9219	128.9	10:29:35	3.87382	3
SC6_322_2	10:30:19	2	27.8472	26.8932	1	28.9051	255.6	10:30:19	11.0717	2
SC6_326_2	10:40:02	2	27.5347	28.5534	1	27.4406	211.9	10:40:02	9.1302	1
SC6_332_2	12:22:00	2	28.0969	22.8082	1	20.2336	176.2	12:22:00	15.4573	1
SC6_333_2	10:59:15	2	28.2183	21.3726	1	25.7371	225.2	10:59:15	9.32892	4
SC6_353_2	12:52:00	2	27.6606	22.4548	1	20.6758	175.2	12:52:00	14.7978	4
SC6_354_2	10:18:30	2	28.5106	36.5918	1	30.3233	234.6	10:18:30	6.40594	2
SC6_440_2	10:19:50	2	29.0347	35.5507	0	24.7721	180.9	10:19:50	5.01299	2
SC6_489_2	12:26:21	2	28.4108	21.2356	1	23.6669	197	12:26:21	9.71475	5
SC6_509_2	12:20:50	2	28.5675	20.3808	1	24.5779	174.9	12:20:50	4.33875	6
SC6_542_2	12:03:25	2	28.4247	29.5808	1	23.1481	175.3	12:03:25	9.2884	1
SC6_653_2	10:33:09	2	27.6019	30.8603	1	28.4055	273.4	10:33:09	6.5937	15
SC6_678_2	12:14:00	2	29.1364	22.7534	0	19.5918	142	12:14:00	9.32721	5
SC6_749_2	10:16:50	2	27.3267	23.1288	0	21.9774	175.2	10:16:50	6.62577	1
