# Supplementary material for: Sleep deprivation increases levels of the synaptic density marker SV2A in the human brain
Source: PLoS Biol. 2026 Jun 23;24(6):e3003816. doi: 10.1371/journal.pbio.3003816 (PMC13289872; doi:10.1371/journal.pbio.3003816)
Supplement: S3 Data — (XLSX) [file pbio.3003816.s006.xlsx]

## Sheet: Tabelle1
subject	F7F8_rel_diff	BPND_m_cin_ins_rel_diff	F-O_rel_diff	BPND_m_ctx_rel_diff
SC6_180	-0.083175306	0.031413624	-0.049205534	0.044658168
SC6_204	0.053032452	0.010050532	0.082539531	0.008188313
SC6_207	0.047535201	0.086048147	0.102965546	0.09373349
SC6_259	-0.000779171	0.093855815	0.048223703	0.088894777
SC6_261	0.062912199	-0.030985696	0.095449801	-0.03562608
SC6_280	-0.011931082	0.055700189	-0.016458384	0.033217589
SC6_321	-0.006188947	0.008859735	-0.002086073	0.008484001
SC6_322	-0.000295771	0.045589878	-0.002111005	0.032085959
SC6_326	.	-0.033103703	.	-0.033165286
SC6_332	-0.056676405	0.021918029	-0.021188776	0.03606035
SC6_333	0.012049518	0.0459487	0.014169404	0.044062695
SC6_353	-0.038510567	0.031675363	-0.0253758	0.024248721
SC6_354	0.00502726	0.021551099	-0.008312323	0.034652298
SC6_440	0.128466704	0.031732622	0.164478881	0.015500327
SC6_489	.	-0.026356433	.	-0.007871651
SC6_509	0.064251846	0.106908829	0.114119274	0.134156548
SC6_542	0.201063441	0.110504844	0.208252931	0.119317068
SC6_653	-0.151188806	-0.039531861	-0.156751346	-0.040563376
SC6_678	-0.093342197	0.028526947	-0.047485701	0.0286826
SC6_749	-0.065877271	-0.00383146	-0.019429585	0.003737283
