# Supplementary material for: Sleep deprivation increases levels of the synaptic density marker SV2A in the human brain
Source: PLoS Biol. 2026 Jun 23;24(6):e3003816. doi: 10.1371/journal.pbio.3003816 (PMC13289872; doi:10.1371/journal.pbio.3003816)
Supplement: S4 Data — (XLSX) [file pbio.3003816.s007.xlsx]

## Sheet: Tabelle1
subjectID	#Scan	Group	KSS	0.1 Percentile (Reactspeed)	Reactspeed
SC6_180	1	2	1	3.487	4.237
SC6_204	1	2	3	3.281	3.785
SC6_207	1	2	3	3.318	4.321
SC6_259	1	2	1	3.771	4.49
SC6_261	1	2	2	4.029	4.73
SC6_280	1	2	2	3.725	4.659
SC6_321	1	2	3	3.802	4.795
SC6_322	1	2	1	2.828	3.86
SC6_326	1	2	2	3.693	4.474
SC6_332	1	2	4	4.307	5.232
SC6_333	1	2	3	3.19	3.826
SC6_353	1	2	3	4.325	5.167
SC6_354	1	2	2	3.491	4.566
SC6_440	1	2	6	3.226	4.072
SC6_489	1	2	3	3.961	4.678
SC6_509	1	2	5	3.484	4.482
SC6_542	1	2	3	3.39	4.321
SC6_653	1	2	3	3.136	3.653
SC6_678	1	2	6	2.874	3.735
SC6_749	1	2	2	3.207	4.063
SC6_180	2	2	7	2.823	3.904
SC6_204	2	2	6	2.667	3.682
SC6_207	2	2	8	2.717	3.849
SC6_259	2	2	8	2.836	3.684
SC6_261	2	2	5	3.567	4.385
SC6_280	2	2	3	3.222	4.385
SC6_321	2	2	7	3.247	4.206
SC6_322	2	2	6	2.882	3.899
SC6_326	2	2	8	3.406	4.236
SC6_332	2	2	7	3.619	4.642
SC6_333	2	2	8	3.42	4.043
SC6_353	2	2	7	3.593	4.67
SC6_354	2	2	3	3.711	4.748
SC6_440	2	2	4	3.499	4.068
SC6_489	2	2	6	3.774	4.659
SC6_509	2	2	4	3.883	4.741
SC6_542	2	2	7	3.133	4.186
SC6_653	2	2	8	3.412	3.842
SC6_678	2	2	8	2.342	2.895
SC6_749	2	2	4	2.602	3.211
